# Supplementary material for: Can a Two-Dose Influenza Vaccine Regimen Better Protect Older Adults? An Agent-Based Modeling Study
Source: Vaccines (Basel). 2022 Oct 26;10(11):1799. doi: 10.3390/vaccines10111799 (PMC9697266; doi:10.3390/vaccines10111799)
Supplement: Supplementary file 1 [file vaccines-10-01799-s001.zip]

Archive with 1 entries (1 files):
- vaccines-1979239-supplementary.pdf
